# Supplementary material for: Therapeutic Drug Monitoring of Infliximab and Adalimumab through Concentration and Anti-Drug Antibodies Assessment; Comparison of Sanquin Diagnostics and Theradiag Assays
Source: Antibodies (Basel). 2024 Sep 5;13(3):73. doi: 10.3390/antib13030073 (PMC11417797; doi:10.3390/antib13030073)
Supplement: Supplementary file 1 [file antibodies-13-00073-s001.zip]

Archive with 1 entries (1 files):
- antibodies-3145937-supplementary.pdf
